# Supplementary material for: The Effect of Child Trauma on the Relation between Psychological Well-Being and Depressive Symptoms in Chilean University Students
Source: Healthcare (Basel). 2022 Dec 6;10(12):2463. doi: 10.3390/healthcare10122463 (PMC9778518; doi:10.3390/healthcare10122463)
Supplement: Supplementary file 1 [file healthcare-10-02463-s001.zip]

Archive with 1 entries (1 files):
- healthcare-1975619-supplementary.xlsx
