# Supplementary material for: The Effect of Child Trauma on the Relation between Psychological Well-Being and Depressive Symptoms in Chilean University Students
Source: Healthcare (Basel). 2022 Dec 6;10(12):2463. doi: 10.3390/healthcare10122463 (PMC9778518; doi:10.3390/healthcare10122463)
Supplement: Supplementary file 1 [file healthcare-10-02463-s001.zip › healthcare-1975619-supplementary.xlsx]

## Sheet: Table S1
Feature	Subset	General			Capital city			South city			South vs Capital
		Mean	SD	Significance	Mean	SD	Significance	Mean	SD	S.	Significance
Age	All	20.5	1.6	n.s.	20.6	1.4	n.s.	20.4	1.8	n.s.	n.s.
	Men	20.5	1.7		20.5	1.5		20.5	2		n.s.
	Women	20.5	1.5		20.6	1.3		20.3	1.7		n.s.
CTQ: Emotional abuse	All	8.5	3.6	**	8.4	3.7	**	8.5	3.5	n.s.	n.s.
	Men	8.1	3.3		8	3.2		8.5	3.5		n.s.
	Women	8.7	3.8		8.9	4		8.6	3.5		n.s.
CTQ: Physical abuse	All	6.3	2.3	n.s.	6.2	2.2	n.s.	6.5	2.4	*	.
	Men	6.4	2.3		6.2	1.9		6.8	2.7		*
	Women	6.2	2.3		6.2	2.4		6.3	2.2		n.s.
CTQ: Sexual abuse	All	5.9	2.2	*	5.8	2	.	6.1	2.5	n.s.	*
	Men	5.7	1.9		5.6	1.6		5.9	2.4		.
	Women	6	2.5		5.9	2.4		6.2	2.6		n.s.
CTQ: Emotional neglect	All	8.4	3.3	*	8.3	3.3	n.s.	8.6	3.4	*	n.s.
	Men	8.7	3.5		8.5	3.5		9	3.5		n.s.
	Women	8.2	3.2		8.2	3.2		8.3	3.3		n.s.
CTQ: Physical neglect	All	6.3	2	**	6.2	1.9	n.s.	6.5	2.2	**	*
	Men	6.6	2.2		6.3	1.8		7.1	2.6		**
	Women	6.1	1.9		6.1	1.9		6.2	1.9		n.s.
BDI	All	10.2	8.2	***	10.2	8.4	*	10.2	8.1	**	n.s.
	Men	9	8		9.4	8.5		8.4	7.1		n.s.
	Women	11.1	8.3		10.8	8.2		11.3	8.2		n.s.
Ryff	All	147.4	26.1	n.s.	148	26.2	n.s.	146.7	26	n.s.	n.s.
	Men	146.7	25.3		146.8	25.7		146.6	24.7		n.s.
	Women	148	26.7		149.1	26.6		146.7	26.8		n.s.
Ryff: Self-acceptance	All	21.1	5.2	n.s.	21.2	5.2	n.s.	20.9	5.1	n.s.	n.s.
	Men	21	5.2		21	5.2		20.9	5.1		n.s.
	Women	21.2	5.1		21.3	5.2		20.9	5.1		n.s.
Ryff: Positive Relations	All	25.8	6.3	*	26	6.5	*	25.6	5.9	n.s.	n.s.
	Men	25.3	6.2		25.3	6.5		25.3	5.5		n.s.
	Women	26.2	6.3		26.6	6.4		25.8	6.2		n.s.
Ryff: Environmental Mastery	All	24.6	5.4	n.s.	24.6	5.5	n.s.	24.6	5.2	n.s.	n.s.
	Men	24.7	5		24.8	5		24.5	5		n.s.
	Women	24.5	5.6		24.4	5.8		24.6	5.4		n.s.
Ryff: Life Purpose	All	26.2	6.2	*	26.6	6.2	*	25.8	6.2	n.s.	.
	Men	25.6	6.2		25.9	6.2		25.1	6.2		n.s.
	Women	26.7	6.2		27.2	6.2		26.2	6.2		.
Ryff: Personal Growth	All	23.1	4.1	.	23.1	4	*	22.9	4.1	n.s.	n.s.
	Men	22.8	4.2		22.7	4.3		22.9	3.9		n.s.
	Women	23.3	4		23.5	3.7		23	4.2		.

## Sheet: Table S2
Feature	BDI					Ryff
	Intercept	Coefficient	Adjusted R^2	Correlation	Significance	Intercept	Coefficient	Adjusted R^2	Correlation	Significance
Age	16.83	-0.32	0.00	-0.06	.	125.26	1.08	0.00	0.07	*
Sex
Men	11.07	-2.02	0.01	-0.12	***	148.00	-1.26	0.00	-0.02	n.s.
Women	9.05	2.02	0.01	0.12	***	146.75	1.26	0.00	0.02	n.s.
University
Capital city	10.21	-0.05	0.00	-0.00	n.s.	146.69	1.31	0.00	0.02	n.s.
South city	10.16	0.05	0.00	0.00	n.s.	148.00	-1.31	0.00	-0.02	n.s.
CTQ: Physical abuse	6.72	0.54	0.02	0.15	***	155.70	-1.31	0.01	-0.11	**
CTQ: Sexual abuse	7.32	0.48	0.02	0.13	***	156.50	-1.53	0.02	-0.13	***
CTQ: Emotional neglect	5.07	0.60	0.06	0.24	***	172.14	-2.92	0.14	-0.38	***
CTQ: Physical neglect	6.25	0.62	0.02	0.15	***	167.76	-3.21	0.06	-0.25	***
Significance for correlation. More strict than linear model adjustment. 0 *** 0.001 ** 0.01 * 0.05 . 0.1
